# Supplementary material for: Clinical Outcomes of Repeated Sodium Polynucleotide Injections in Knee Osteoarthritis: Large-Scale, Retrospective Cohort Study
Source: J Clin Med. 2025 Nov 25;14(23):8358. doi: 10.3390/jcm14238358 (PMC12693588; doi:10.3390/jcm14238358)
Supplement: Supplementary file 1 [file jcm-14-08358-s001.zip]

Archive with 1 entries (1 files):
- jcm-3990322-supplementary.pdf
